# Supplementary material for: In Vitro versus in Mice: Efficacy and Safety of Decoquinate and Quinoline-O-Carbamate Derivatives against Experimental Infection with Neospora caninum Tachyzoites
Source: Pathogens. 2023 Mar 13;12(3):447. doi: 10.3390/pathogens12030447 (PMC10055983; doi:10.3390/pathogens12030447)
Supplement: Supplementary file 1 [file pathogens-12-00447-s001.zip]

Archive with 1 entries (1 files):
- pathogens-2266997-supplementary.pdf
